# Supplementary material for: Microbiomics Revealed the Disturbance of Intestinal Balance in Rabbits with Diarrhea Caused by Stopping the Use of an Antibiotic Diet
Source: Microorganisms. 2022 Apr 20;10(5):841. doi: 10.3390/microorganisms10050841 (PMC9145392; doi:10.3390/microorganisms10050841)
Supplement: Supplementary file 1 [file microorganisms-10-00841-s001.zip › Tables/Table S1.xlsx]

## Sheet: QCstat
Number of sequence,Raw_reads,Clean_reads,Average Length(nt)and Effective.
Items	Raw_reads	Clean_reads	Average Length(nt)	Effective%
E.Co1	6092	4971	1452	81.6
E.Co2	7664	6764	1454	88.26
E.Co3	26201	21777	1461	83.12
E.Co4	6635	5823	1450	87.76
E.Co5	6072	5250	1458	86.46
E.Co6	5614	5001	1450	89.08
E.Je1	25201	22360	1465	88.73
E.Je2	9449	7823	1453	82.79
E.Je3	53315	46013	1467	86.3
E.Je4	9489	8332	1454	87.81
E.Je5	8052	6997	1467	86.9
E.Je6	6647	5468	1471	82.26
E.Du1	15954	14492	1465	90.84
E.Du2	12489	10787	1433	86.37
E.Du3	14902	13389	1443	89.85
E.Du4	11952	10719	1467	89.68
E.Du5	8111	6666	1447	82.18
E.Du6	11253	9629	1441	85.57
E.Ce1	5436	4685	1460	86.18
E.Ce2	8230	7079	1446	86.01
E.Ce3	6906	5926	1455	85.81
E.Ce4	7532	6471	1456	85.91
E.Ce5	8154	7370	1454	90.39
E.Ce6	6811	5590	1463	82.07
C.Co1	7284	6197	1453	85.08
C.Co2	6104	5088	1457	83.36
C.Co3	18816	14614	1454	77.67
C.Co4	13213	11076	1452	83.83
C.Co5	7289	5954	1457	81.68
C.Co6	10070	8493	1457	84.34
C.Je1	15415	14049	1431	91.14
C.Je2	8907	7896	1426	88.65
C.Je3	7937	6865	1441	86.49
C.Je4	7317	6145	1441	83.98
C.Je5	10774	9464	1438	87.84
C.Je6	11632	9851	1434	84.69
C.Du1	9982	9075	1439	90.91
C.Du2	8676	7321	1438	84.38
C.Du3	5949	5236	1448	88.01
C.Du4	7242	6611	1452	91.29
C.Du5	9684	8223	1428	84.91
C.Du6	7612	6122	1432	80.43
C.Ce1	6082	5216	1459	85.76
C.Ce2	6332	5519	1457	87.16
C.Ce3	11481	9948	1455	86.65
C.Ce4	6084	5239	1457	86.11
C.Ce5	9259	8013	1459	86.54
C.Ce6	9259	8013	1459	86.54
Total	510561	439610	69656	/
Mean	10636.7	9158.54	1451.17	86.0285
SE	1115	962	1.608	0.4328
Data were obtained from Cecum, colon,duodenum, and jejunum lumen contents of normal and diarrhea in Hyplus rabbits . C,control group (Con, n=6); E,diarrhea group (Dia, n=6);Co,colon;Ce,cecum;Du,duodenum;Je,jejunum,SE,standard error.
