# Supplementary material for: Microbiomics Revealed the Disturbance of Intestinal Balance in Rabbits with Diarrhea Caused by Stopping the Use of an Antibiotic Diet
Source: Microorganisms. 2022 Apr 20;10(5):841. doi: 10.3390/microorganisms10050841 (PMC9145392; doi:10.3390/microorganisms10050841)
Supplement: Supplementary file 1 [file microorganisms-10-00841-s001.zip › Tables/Table S2.xlsx]

## Sheet: Sheet1
The bacterial population structure can be determined by the analysis of AMOVA in the four intestinal segments of Hyplus rabbits (Con,n = 6；Dia, n = 6). C,control group (Con, n=6); Dia,diarrhea group (Dia, n=6);Co,colon;Ce,cecum;Du,duodenum;Je,jejunum,SE,standard error.
Items	Du	Je	Ce	Co
Con	Weighted UniFrac distance matrix
Du		0.037*	<0.001**	<0.001**
Je	<0.001**		<0.001**	<0.001**
Ce	0.004**	0.003**		0.43
Co	0.002**	<0.001**	<0.001**
Items	Du	Je	Ce	Co
Dia	Weighted UniFrac distance matrix
Du		0.152	<0.001**	<0.001**
Je	<0.001**		<0.001**	<0.001**
Ce	0.042*	0.398		0.086
Co	0.004**	0.037*	<0.001**
		P<0.05 *
		P<0.01 **
One or two stars indicated that there was significant difference in bacterial structure of four intestinal segments between the Con and Dia at P<0.05 or P<0.01 by using analysis of molecular variance (AMOVA)(Weighted Unifrac distance matrix). Control group (Con, n=6); Experimental group (Dia, n=6);Co,colon;Ce,cecum;Du,duodenum;Je,jejunum.
