# Supplementary material for: Microbiomics Revealed the Disturbance of Intestinal Balance in Rabbits with Diarrhea Caused by Stopping the Use of an Antibiotic Diet
Source: Microorganisms. 2022 Apr 20;10(5):841. doi: 10.3390/microorganisms10050841 (PMC9145392; doi:10.3390/microorganisms10050841)
Supplement: Supplementary file 1 [file microorganisms-10-00841-s001.zip › Tables/Table S3.xlsx]

## Sheet: Sheet1
The bacterial population structure can be determined by the analysis of AMOVA in the four intestinal segments of Hyplus rabbits between Con and Dia.
Weighted UniFrac distance matrix		P-value
Items
Con	Dia
Du	Du	<0.001**
Je	Je	<0.001**
Ce	Ce	<0.001**
Co	Co	0.004**
Two stars showed that there were significant differences in bacterial structure between Con and Dia (P < 0.01)(Weighted Unifrac).Control group (Con, n=6); Diarrhea group (Dia, n=6), Co,colon;Ce,cecum;Du,duodenum;Je,jejunum.
