# Supplementary material for: Microbiomics Revealed the Disturbance of Intestinal Balance in Rabbits with Diarrhea Caused by Stopping the Use of an Antibiotic Diet
Source: Microorganisms. 2022 Apr 20;10(5):841. doi: 10.3390/microorganisms10050841 (PMC9145392; doi:10.3390/microorganisms10050841)
Supplement: Supplementary file 1 [file microorganisms-10-00841-s001.zip › Tables/Table S4.xlsx]

## Sheet: otu_table.p10.relative.tran
Comparison of the 10 most abundant phyla in the four intestinal segment regions of Hyplus rabbits
Items	group	Ce	Co	Du	Je	P-value
Firmicutes	Dia	0.2254 ± 0.07129b	0.2865 ± 0.03401b	0.6553 ± 0.1730a	0.5457 ± 0.1278ab	0.0448
	Con	0.5280 ± 0.05371a	0.5300 ± 0.04531a	0.3396 ± 0.04358b	0.3989 ± 0.05072ab	0.0248
Proteobacteria	Dia	0.3365 ± 0.1371	0.1491 ± 0.03208	0.3152 ± 0.1802	0.2857 ± 0.1744	0.7939
	Con	0.003779 ± 0.001331b	0.003590 ± 0.001615b	0.02532 ± 0.01056a	0.01172 ± 0.004708ab	0.0539
Bacteroidetes	Dia	0.2485 ± 0.09452b	0.4938 ± 0.06003a	0.02532 ± 0.01569c	0.1491 ± 0.05088bc	0.0003
	Con	0.2572 ± 0.04873a	0.2819 ± 0.03426a	0.1149 ± 0.05326b	0.05480 ± 0.02229b	0.0021
Verrucomicrobia	Dia	0.1349 ± 0.08976	0.01228 ± 0.007185	0.0 ± 0.0	0.01342 ± 0.01140	0.1532
	Con	0.03099 ± 0.01874	0.02702 ± 0.006646	0.01890 ± 0.009288	0.02041 ± 0.01048	0.8831
Tenericutes	Dia	0.02154 ± 0.01606	0.02702 ± 0.02368	0.0003779 ± 0.0002390	0.005102 ± 0.005102	0.5223
	Con	0.03836 ± 0.006607a	0.04837 ± 0.006557a	0.03779 ± 0.01461a	0.009259 ± 0.001767b	0.0277
Actinobacteria	Dia	0.0007559 ± 0.0005606	0.0009448 ± 0.0009448	0	0	0.4988
	Con	0.0009448 ± 0.0004551	0.001512 ± 0.0009102	0.01020 ± 0.006447	0.007370 ± 0.002614	0.2089
Melainabacteria	Dia	0.0005669 ± 0.0002535	0.0003779 ± 0.0002390	0.0001890 ± 0.0001890	0	0.2412
	Con	0.002268 ± 0.001055b	0.007937 ± 0.002467ab	0.01266 ± 0.005938a	0.001323 ± 0.0005411b	0.0792
unidentified_Bacteria	Dia	0.005858 ± 0.005409	0.003779 ± 0.003346	0	0.000378 ± 0.0002391	0.5196
	Con	0.008693 ± 0.004974	0.004346 ± 0.001907	0.004724 ± 0.001791	0.005102 ± 0.002023	0.7186
Synergistetes	Dia	0.002457 ± 0.001505	0.00548 ± 0.003457	0	0	0.1611
	Con	0	0	0	0	/
Cyanobacteria	Dia	0.004346 ± 0.002889	0.005291 ± 0.003229	0.000378 ± 0.000378	0	0.2333
	Con	0	0	0	0	/
The values were shown as the mean ± standard error (mean ± SE). Data was obtained from four intestinal segments of Dia (n= 6) and Con (n= 6). C, control group (Con, n=6); E, diarrhea group (Dia, n=6), Co, colon; Ce, cecum; Du, duodenum; Je, jejunum. Values in the same row with different superscripts (a, b, c ) indicate significant differences among FIS(P <0.05).
