# Supplementary material for: Microbiomics Revealed the Disturbance of Intestinal Balance in Rabbits with Diarrhea Caused by Stopping the Use of an Antibiotic Diet
Source: Microorganisms. 2022 Apr 20;10(5):841. doi: 10.3390/microorganisms10050841 (PMC9145392; doi:10.3390/microorganisms10050841)
Supplement: Supplementary file 1 [file microorganisms-10-00841-s001.zip › Tables/Table S6.xlsx]

## Sheet: otu_table.p10.group.relative.tr
Comparison of the genera across the four intestinal regions in the Hyplus rabbit(only genera with a relative abundance ≥5% in which at least one of the four segments were shown )
Taxonomy	Group	Du	Je	Ce	Co	p-value
Citrobacter	Dia	0.1631 ± 0.1631	0	0	0	P = 0.4133
	Con	0	0	0	0	P=1
unidentified_Clostridiales	Dia	0.4307 ± 0.1678a	0.08258 ± 0.04178b	0.01304 ± 0.005026b	0.04932 ± 0.01927b	0.01
	Con	0.4307 ± 0.1678	0.000378 ± 0.000378	0.005102 ± 0.002548	0.006614 ± 0.003407	0.0031
Terrisporobacter	Dia	0.1332 ± 0.1310	0.001890 ± 0.001231	0.000189 ± 0.000189	0.004535 ± 0.001342	P = 0.4126
	Con	0	0	0	0	P=1
Lysinibacillus	Dia	0.01927 ± 0.01520b	0.3141 ± 0.1420a	0.004346 ± 0.003899b	0.02324 ± 0.01327b	0.0165
	Con	0	0	0	0	P=1
unidentified_Enterobacteriaceae	Dia	0.1134 ± 0.09491	0.1506 ± 0.1151	0.1846 ± 0.1118	0.04252 ± 0.02342	0.7406
	Con	0.000189 ± 0.000189	0.000189 ± 0.00018	0	0.000189 ± 0.000189	P = 0.8013
Bacteroidesb	Dia	0.02457 ± 0.01578b	0.1041 ± 0.03428b	0.1687 ± 0.08349ab	0.3360 ± 0.1071a	0.0338
	Con	0.006803 ± 0.004391	0.002268 ± 0.001342	0.008126 ± 0.003444	0.01096 ± 0.004021	P = 0.3845
Akkermansia	Dia	0	0.01342 ± 0.01140	0.1349 ± 0.08976	0.01228 ± 0.007185	P = 0.1532
	Con	0.01890 ± 0.009288	0.02041 ± 0.01048	0.03099 ± 0.01874	0.02702 ± 0.006646	P = 0.8830
Kurthia	Dia	0	0		0	P=1
	Con	0	0	0	0	P=1
Vibrio	Dia	0.000189 ± 0.000189	0.000189 ± 0.000189	0.03836 ± 0.03723	0.000189 ± 0.000189	P = 0.3918
	Con	0.000189 ± 0.000189	0	0	0.000189 ± 0.000189	p=0.5823
unidentified_Erysipelotrichaceae	Dia	0.0005668 ± 0.0005668	0.03269 ± 0.03224	0.007748 ± 0.004082	0.01531 ± 0.008498	P = 0.5780
	Con	0	0	0	0	P=1
Alistipes	Dia	0.000189 ± 0.000189b	0.005291 ± 0.003148ab	0.01550 ± 0.008158ab	0.01644 ± 0.004654a	P = 0.0838
	Con	0.02268 ± 0.01470	0.008314 ± 0.004807	0.07029 ± 0.03070	0.06557 ± 0.02208	P = 0.1096
Roseomonas	Dia	0	0	0	0.02154 ± 0.02154	P = 0.4133
	Con	0	0	0	0	P=1
Cellulosilyticum	Dia	0	0.005669 ± 0.005220	0.01927 ± 0.01231	0.01550 ± 0.01119	P = 0.4002
	Con	0	0	0	0	P=1
Rikenella	Dia	0.000189 ± 0.000189b	0.01984 ± 0.007055ab	0.01020 ± 0.004756ab	0.02646 ± 0.01029a	P = 0.0577
	Con	0	0.000378 ± 0.0002391	0	0.000189 ± 0.000189	P = 0.2691
Paeniclostridium	Dia	0.000378 ± 0.0002391	0.009637 ± 0.009637	0.000378 ± 0.000378	0.000189 ± 0.000189	P = 0.4428
	Con	0	0	0	0	P=1
Hungatella	Dia	0b	0.0005668 ± 0.0005668b	0.004724 ± 0.004277ab	0.01568 ± 0.008267a	P = 0.0949
	Con	0	0	0	0	P=1
Others	Dia	0.07596 ± 0.02629	0.2594 ± 0.05398	0.3980 ± 0.07454	0.4208 ± 0.08712	P = 0.0043
	Con	0.9475 ± 0.02588	0.9681 ± 0.01704	0.8855 ± 0.05178	0.8893 ± 0.03335	P = 0.2578
C, control group (Con, n=6); E, diarrhea group (Dia, n=6), Co, colon; Ce, cecum; Du, duodenum; Je, jejunum. Values in the same row with different superscripts (a, b) indicate significant differences among FIS (p < 0.05).
