# Supplementary material for: Microbiomics Revealed the Disturbance of Intestinal Balance in Rabbits with Diarrhea Caused by Stopping the Use of an Antibiotic Diet
Source: Microorganisms. 2022 Apr 20;10(5):841. doi: 10.3390/microorganisms10050841 (PMC9145392; doi:10.3390/microorganisms10050841)
Supplement: Supplementary file 1 [file microorganisms-10-00841-s001.zip › Tables/Table S7.xlsx]

## Sheet: Sheet1
Predicted functions on the level 1 and 2 in the FIS (screened by the relative abundance of the genus in any one of the FIS at least ≥5%), except for significance ,all the other data were presented as mean ang standard error.
Items	Group	Ce	Co	Du	Je	P-value
Transport and catabolism	C	0.05773 ± 0.001990	0.05758 ± 0.001060	0.05911 ± 0.002681	0.05942 ± 0.002865	P = 0.9139
	E	0.06369 ± 0.003763a	0.06304 ± 0.003562a	0.04740 ± 0.003744b	0.05640 ± 0.005643ab	P = 0.0473
Cell motility	C	0.06620 ± 0.005266	0.06594 ± 0.003099	0.06474 ± 0.007717	0.06216 ± 0.008237	P = 0.9687
	E	0.04261 ± 0.007921	0.03565 ± 0.008245	0.05226 ± 0.008668	0.04750 ± 0.009740	P = 0.5800
Signal transduction	C	0.07202 ± 0.001318	0.07171 ± 0.0009115	0.07254 ± 0.002116	0.07224 ± 0.002342	P = 0.9896
	E	0.06752 ± 0.003000	0.06424 ± 0.004050	0.07379 ± 0.004437	0.06892 ± 0.005241	P = 0.4740
Membrane transport	C	0.2039 ± 0.005085	0.2056 ± 0.002334	0.2001 ± 0.006544	0.2010 ± 0.007164	P = 0.8893
	E	0.2000 ± 0.01135b	0.2093 ± 0.01224ab	0.2519 ± 0.01835a	0.2185 ± 0.01541ab	P = 0.0979
Translation	C	0.2046 ± 0.003523	0.2024 ± 0.001005	0.2092 ± 0.005076	0.2092 ± 0.004759	P = 0.5340
	E	0.2004 ± 0.008481	0.1871 ± 0.003327	0.1826 ± 0.01359	0.1825 ± 0.007922	P = 0.4754
Replication and repair	C	0.2180 ± 0.001152	0.2165 ± 0.0004535	0.2194 ± 0.001860	0.2173 ± 0.002360	P = 0.6398
	E	0.2023 ± 0.005031	0.1924 ± 0.003604	0.1980 ± 0.01554	0.1941 ± 0.005736	P = 0.8610
Folding, sorting and degradation	C	0.05260 ± 0.001687	0.05176 ± 0.0006411	0.05429 ± 0.002613	0.05528 ± 0.002289	P = 0.5844
	E	0.05803 ± 0.003132a	0.05612 ± 0.002250ab	0.04825 ± 0.002312b	0.05304 ± 0.002875ab	P = 0.0843
Nucleotide metabolism	C	0.09236 ± 0.0007986	0.09206 ± 0.0003650	0.09313 ± 0.001357	0.09291 ± 0.001334	P = 0.8810
	E	0.08910 ± 0.002055	0.08671 ± 0.001681	0.08764 ± 0.006150	0.08546 ± 0.002870	P = 0.9099
Metabolism of cofactors and vitamins	C	0.07002 ± 0.001550	0.06933 ± 0.0005886	0.07170 ± 0.002235	0.07313 ± 0.001944	P = 0.4066
	E	0.07498 ± 0.003216a	0.07323 ± 0.001139a	0.06394 ± 0.001422b	0.06982 ± 0.001833ab	P = 0.0061
Lipid metabolism	C	0.04949 ± 0.0004057	0.04972 ± 0.0004428	0.04897 ± 0.0008154	0.04976 ± 0.0008496	P = 0.8239
	E	0.05529 ± 0.001722a	0.06091 ± 0.001750a	0.04965 ± 0.001249b	0.05545 ± 0.002464a	P = 0.0038
Glycan biosynthesis and metabolism	C	0.06910 ± 0.005283	0.06570 ± 0.002539	0.07262 ± 0.007872	0.07391 ± 0.007979	P = 0.7955
	E	0.09390 ± 0.008653a	0.09427 ± 0.008860a	0.06589 ± 0.003688b	0.08482 ± 0.007770ab	P = 0.0496
Enzyme families	C	0.04965 ± 0.0008413	0.04955 ± 0.0004385	0.04815 ± 0.0009368	0.04791 ± 0.0009439	P = 0.3197
	E	0.05029 ± 0.002084b	0.05436 ± 0.001432ab	0.05234 ± 0.001099ab	0.05481 ± 0.0005028a	P = 0.1211
Energy metabolism	C	0.09264 ± 0.001568	0.09327 ± 0.0005735	0.09432 ± 0.001641	0.09610 ± 0.001315	P = 0.3129
	E	0.1000 ± 0.002476a	0.09845 ± 0.001140ab	0.08402 ± 0.002806c	0.09067 ± 0.003605bc	P = 0.0013
Carbohydrate metabolism	C	0.2348 ± 0.002608	0.2377 ± 0.001675	0.2360 ± 0.002564	0.2377 ± 0.002683	P = 0.7927
	E	0.2445 ± 0.005165	0.2476 ± 0.005445	0.2319 ± 0.008638	0.2345 ± 0.008398	P = 0.3537
Amino acid metabolism	C	0.1940 ± 0.004973	0.1965 ± 0.002631	0.1992 ± 0.004963	0.2001 ± 0.005192	P = 0.7757
	E	0.2032 ± 0.008552a	0.1946 ± 0.002548ab	0.1738 ± 0.005693c	0.1785 ± 0.006577bc	P = 0.0108
C, control group (Con, n=6); E, diarrhea group (Dia, n=6), Co, colon; Ce, cecum; Du, duodenum; Je, jejunum. Values in the same row with different superscripts (a,b,c) indicate significant differences among FIS (p < 0.05).
